# Supplementary material for: Global and local mechanical properties control endonuclease reactivity of a DNA origami nanostructure
Source: Nucleic Acids Res. 2020 Feb 11;48(9):4672–80. doi: 10.1093/nar/gkaa080 (PMC7229852; doi:10.1093/nar/gkaa080)
Supplement: gkaa080_Supplemental_Files [file gkaa080_supplemental_files.zip]

Archive with 5 entries (5 files):
- initialization_files.zip
- movieS1.mp4
- movieS2.mp4
- movieS3.mp4
- SI.pdf
